# Supplementary material for: Criminal victimization, cognitive social capital and mental health in an urban region in Germany: a path analysis
Source: Soc Psychiatry Psychiatr Epidemiol. 2021 Jan 6;56(9):1565–74. doi: 10.1007/s00127-020-02021-5 (PMC8429151; doi:10.1007/s00127-020-02021-5)
Supplement: Supplementary file 2 — Supplementary file2 (TXT 52 KB) [file 127_2020_2021_MOESM2_ESM.txt]

INPUT INSTRUCTIONS


    depression : phq2 >=3
    anxiety : gad2 <=3
    evburg : Burglar victim ever
    burgly : Burglar victim last year
    evassault : Assault victim ever
    assaultly : Assault victim last year
    evsexas : Sexual assault victim ever
    sexasly : Sexual assault victim last year
    phq4 : PHQ-4
    gad2 : GAD-2
    phq2 : PHQ-2
    q0103r :
    safety : Perceived safety
    reciprocity : Perceived reciprocity
    ha :
    hn :
    ah :
    nh :
    nhilfe : Neighborhood help
    ncontq : Neigborhood contact quality
    nhkey :
    hieduc : Higher education
    curjob : Currently having a job
    unemployed : currently unemployed
    partner : Living with partner
    income : Income
    female : Gender
    age : Age
    evcrim : Criminal victimisation lifetime
    crimly : Criminal victimisation 12 month
    cridefse : Self-efficacy crime defense
    disdefse : Self-efficacy disaster defense
    socap : Perceived social capital
    crivicrisc :
    iincome : imputed income


 
  usevar =   socap cridefse crivicrisc
             safety phq4 partner
            female age  unemployed hieduc iincome evcrim2 int1;


  weight = gewicht;

  define:

    evcrim2 = evburg + evassault + evsexas;
    int1 = evcrim2*socap;


  Analysis:

    estimator=mlr;
    iterations = 300000;
    processors = 8;


  model:


        evcrim2 on female age hieduc iincome unemployed
        partner;

        crivicrisc on evcrim2  cridefse socap int1
        female age hieduc iincome unemployed partner;

        socap on  evcrim2 female age hieduc iincome unemployed
        partner;

        cridefse on evcrim2  socap int1
        female age hieduc iincome unemployed partner;

        safety on evcrim2 crivicrisc  socap int1 cridefse
        female age hieduc iincome unemployed partner ;


        phq4 on evcrim2 socap int1 crivicrisc cridefse safety
        female hieduc age iincome unemployed partner;

        evcrim2 socap with int1;


  model indirect:

      phq4 ind evcrim2;
      safety ind evcrim2;
      phq4 ind socap;
      safety ind socap;
      crivicrisc ind socap;

  output:
      sampstat stand mod (all);


SUMMARY OF ANALYSIS

Number of groups                                                 1
Number of observations                                        3005

Number of dependent variables                                    6
Number of independent variables                                  7
Number of continuous latent variables                            0

Observed dependent variables

  Continuous
   SOCAP       CRIDEFSE    CRIVICRISC  SAFETY      PHQ4        EVCRIM2

Observed independent variables
   PARTNER     FEMALE      AGE         UNEMPLOY    HIEDUC      IINCOME
   INT1

Variables with special functions

  Weight variable       GEWICHT

Estimator                                                      MLR
Information matrix                                        OBSERVED
Maximum number of iterations                                300000
Convergence criterion                                    0.500D-04
Maximum number of steepest descent iterations                   20
Maximum number of iterations for H1                           2000
Convergence criterion for H1                             0.100D-03

Input data file(s)
  c:\mplusdat\interkommplus051217.dat

Input data format  FREE


SUMMARY OF DATA

     Number of missing data patterns             6


COVARIANCE COVERAGE OF DATA

Minimum covariance coverage value   0.100


     PROPORTION OF DATA PRESENT


           Covariance Coverage
              SOCAP         CRIDEFSE      CRIVICRI      SAFETY        PHQ4
              ________      ________      ________      ________      ________
 SOCAP          1.000
 CRIDEFSE       0.998         0.998
 CRIVICRI       0.907         0.906         0.907
 SAFETY         1.000         0.998         0.907         1.000
 PHQ4           0.988         0.986         0.898         0.988         0.988
 EVCRIM2        1.000         0.998         0.907         1.000         0.988
 INT1           1.000         0.998         0.907         1.000         0.988
 PARTNER        1.000         0.998         0.907         1.000         0.988
 FEMALE         1.000         0.998         0.907         1.000         0.988
 AGE            1.000         0.998         0.907         1.000         0.988
 UNEMPLOY       1.000         0.998         0.907         1.000         0.988
 HIEDUC         1.000         0.998         0.907         1.000         0.988
 IINCOME        1.000         0.998         0.907         1.000         0.988


           Covariance Coverage
              EVCRIM2       INT1          PARTNER       FEMALE        AGE
              ________      ________      ________      ________      ________
 EVCRIM2        1.000
 INT1           1.000         1.000
 PARTNER        1.000         1.000         1.000
 FEMALE         1.000         1.000         1.000         1.000
 AGE            1.000         1.000         1.000         1.000         1.000
 UNEMPLOY       1.000         1.000         1.000         1.000         1.000
 HIEDUC         1.000         1.000         1.000         1.000         1.000
 IINCOME        1.000         1.000         1.000         1.000         1.000


           Covariance Coverage
              UNEMPLOY      HIEDUC        IINCOME
              ________      ________      ________
 UNEMPLOY       1.000
 HIEDUC         1.000         1.000
 IINCOME        1.000         1.000         1.000


SAMPLE STATISTICS


     ESTIMATED SAMPLE STATISTICS


           Means
              SOCAP         CRIDEFSE      CRIVICRI      SAFETY        PHQ4
              ________      ________      ________      ________      ________
      1        20.291        10.595         8.431        11.753         1.916


           Means
              EVCRIM2       INT1          PARTNER       FEMALE        AGE
              ________      ________      ________      ________      ________
      1         0.343         6.904         0.509         0.518        50.242


           Means
              UNEMPLOY      HIEDUC        IINCOME
              ________      ________      ________
      1         0.039         0.303         4.546


           Covariances
              SOCAP         CRIDEFSE      CRIVICRI      SAFETY        PHQ4
              ________      ________      ________      ________      ________
 SOCAP         11.808
 CRIDEFSE       0.776        10.933
 CRIVICRI      -1.312        -1.175         7.036
 SAFETY         1.434         1.222        -3.273         5.469
 PHQ4          -1.119        -0.501         0.960        -0.900         5.679
 EVCRIM2       -0.065        -0.045         0.235        -0.193         0.164
 INT1           3.031        -0.856         3.994        -3.303         2.529
 PARTNER        0.147        -0.013         0.102        -0.074        -0.100
 FEMALE         0.047        -0.221         0.172        -0.041         0.043
 AGE           -1.237       -18.124        -1.802        -1.384        -2.554
 UNEMPLOY      -0.064         0.006         0.018        -0.009         0.092
 HIEDUC         0.157         0.135        -0.086         0.101        -0.069
 IINCOME        0.922         1.162        -0.419         0.527        -0.926


           Covariances
              EVCRIM2       INT1          PARTNER       FEMALE        AGE
              ________      ________      ________      ________      ________
 EVCRIM2        0.326
 INT1           6.565       137.641
 PARTNER       -0.016        -0.237         0.250
 FEMALE        -0.013        -0.271        -0.012         0.250
 AGE           -0.157        -2.930         0.007         0.733       352.507
 UNEMPLOY       0.001        -0.003        -0.006        -0.006        -0.405
 HIEDUC         0.026         0.585        -0.001        -0.013        -2.782
 IINCOME        0.036         1.213         0.351        -0.163       -13.958


           Covariances
              UNEMPLOY      HIEDUC        IINCOME
              ________      ________      ________
 UNEMPLOY       0.037
 HIEDUC        -0.004         0.211
 IINCOME       -0.061         0.444         4.786


           Correlations
              SOCAP         CRIDEFSE      CRIVICRI      SAFETY        PHQ4
              ________      ________      ________      ________      ________
 SOCAP          1.000
 CRIDEFSE       0.068         1.000
 CRIVICRI      -0.144        -0.134         1.000
 SAFETY         0.178         0.158        -0.528         1.000
 PHQ4          -0.137        -0.064         0.152        -0.162         1.000
 EVCRIM2       -0.033        -0.024         0.155        -0.144         0.120
 INT1           0.075        -0.022         0.128        -0.120         0.090
 PARTNER        0.085        -0.008         0.077        -0.064        -0.084
 FEMALE         0.027        -0.134         0.130        -0.035         0.036
 AGE           -0.019        -0.292        -0.036        -0.032        -0.057
 UNEMPLOY      -0.097         0.009         0.035        -0.020         0.199
 HIEDUC         0.100         0.089        -0.070         0.094        -0.063
 IINCOME        0.123         0.161        -0.072         0.103        -0.178


           Correlations
              EVCRIM2       INT1          PARTNER       FEMALE        AGE
              ________      ________      ________      ________      ________
 EVCRIM2        1.000
 INT1           0.980         1.000
 PARTNER       -0.055        -0.040         1.000
 FEMALE        -0.046        -0.046        -0.047         1.000
 AGE           -0.015        -0.013         0.001         0.078         1.000
 UNEMPLOY       0.012        -0.001        -0.060        -0.066        -0.111
 HIEDUC         0.098         0.108        -0.005        -0.057        -0.322
 IINCOME        0.029         0.047         0.321        -0.149        -0.340


           Correlations
              UNEMPLOY      HIEDUC        IINCOME
              ________      ________      ________
 UNEMPLOY       1.000
 HIEDUC        -0.047         1.000
 IINCOME       -0.144         0.441         1.000


     MAXIMUM LOG-LIKELIHOOD VALUE FOR THE UNRESTRICTED (H1) MODEL IS -68126.515


THE MODEL ESTIMATION TERMINATED NORMALLY


MODEL FIT INFORMATION

Number of Free Parameters                       71

Loglikelihood

          H0 Value                      -43761.096
          H0 Scaling Correction Factor      2.6449
            for MLR
          H1 Value                      -43736.821
          H1 Scaling Correction Factor      2.5737
            for MLR

Information Criteria

          Akaike (AIC)                   87664.192
          Bayesian (BIC)                 88090.762
          Sample-Size Adjusted BIC       87865.168
            (n* = (n + 2) / 24)

Chi-Square Test of Model Fit

          Value                             28.034*
          Degrees of Freedom                     6
          P-Value                           0.0001
          Scaling Correction Factor         1.7318
            for MLR

*   The chi-square value for MLM, MLMV, MLR, ULSMV, WLSM and WLSMV cannot be used
    for chi-square difference testing in the regular way.  MLM, MLR and WLSM
    chi-square difference testing is described on the Mplus website.  MLMV, WLSMV,
    and ULSMV difference testing is done using the DIFFTEST option.

RMSEA (Root Mean Square Error Of Approximation)

          Estimate                           0.035
          90 Percent C.I.                    0.023  0.048
          Probability RMSEA <= .05           0.967

CFI/TLI

          CFI                                0.995
          TLI                                0.957

Chi-Square Test of Model Fit for the Baseline Model

          Value                           4876.302
          Degrees of Freedom                    57
          P-Value                           0.0000

SRMR (Standardized Root Mean Square Residual)

          Value                              0.019


MODEL RESULTS

                                                    Two-Tailed
                    Estimate       S.E.  Est./S.E.    P-Value

 EVCRIM2  ON
    FEMALE            -0.003      0.005     -0.600      0.548
    AGE                0.000      0.000     -1.243      0.214
    HIEDUC            -0.005      0.007     -0.738      0.460
    IINCOME           -0.004      0.002     -2.291      0.022
    UNEMPLOYED         0.028      0.025      1.144      0.253
    PARTNER           -0.012      0.006     -2.081      0.037

 CRIVICRI ON
    EVCRIM2            2.115      0.685      3.087      0.002
    CRIDEFSE          -0.100      0.025     -4.030      0.000
    SOCAP             -0.076      0.023     -3.382      0.001
    INT1              -0.066      0.033     -2.031      0.042
    FEMALE             0.665      0.134      4.962      0.000
    AGE               -0.018      0.004     -4.435      0.000
    HIEDUC            -0.351      0.140     -2.497      0.013
    IINCOME           -0.093      0.036     -2.554      0.011
    UNEMPLOYED         0.120      0.374      0.320      0.749
    PARTNER            0.678      0.143      4.736      0.000

 SOCAP    ON
    EVCRIM2           -0.211      0.139     -1.520      0.129
    FEMALE             0.287      0.168      1.707      0.088
    AGE                0.003      0.005      0.537      0.591
    HIEDUC             0.484      0.198      2.442      0.015
    IINCOME            0.111      0.046      2.416      0.016
    UNEMPLOYED        -1.326      0.618     -2.147      0.032
    PARTNER            0.433      0.178      2.431      0.015

 CRIDEFSE ON
    EVCRIM2            0.980      0.896      1.093      0.274
    SOCAP              0.081      0.030      2.738      0.006
    INT1              -0.057      0.043     -1.350      0.177
    FEMALE            -0.732      0.168     -4.355      0.000
    AGE               -0.048      0.005     -9.816      0.000
    HIEDUC            -0.307      0.172     -1.783      0.075
    IINCOME            0.117      0.042      2.816      0.005
    UNEMPLOYED        -0.275      0.680     -0.404      0.686
    PARTNER           -0.300      0.180     -1.665      0.096

 SAFETY   ON
    EVCRIM2           -0.080      0.506     -0.158      0.875
    CRIVICRISC        -0.431      0.023    -19.141      0.000
    SOCAP              0.069      0.019      3.684      0.000
    INT1              -0.010      0.024     -0.412      0.680
    CRIDEFSE           0.055      0.018      3.104      0.002
    FEMALE             0.194      0.106      1.823      0.068
    AGE                0.000      0.003      0.081      0.935
    HIEDUC             0.136      0.124      1.101      0.271
    IINCOME            0.064      0.033      1.966      0.049
    UNEMPLOYED         0.190      0.326      0.585      0.559
    PARTNER           -0.251      0.109     -2.294      0.022

 PHQ4     ON
    EVCRIM2            1.940      0.709      2.735      0.006
    SOCAP             -0.024      0.021     -1.153      0.249
    INT1              -0.076      0.032     -2.334      0.020
    CRIVICRISC         0.046      0.035      1.301      0.193
    CRIDEFSE          -0.031      0.020     -1.605      0.109
    SAFETY            -0.086      0.039     -2.221      0.026
    FEMALE             0.099      0.128      0.779      0.436
    HIEDUC            -0.048      0.137     -0.350      0.726
    AGE               -0.014      0.004     -3.748      0.000
    IINCOME           -0.163      0.038     -4.263      0.000
    UNEMPLOYED         1.881      0.900      2.091      0.037
    PARTNER           -0.106      0.143     -0.737      0.461

 EVCRIM2  WITH
    INT1               6.568      0.285     23.041      0.000

 SOCAP    WITH
    INT1               4.183      0.331     12.647      0.000

 Means
    INT1               6.904      0.275     25.147      0.000

 Intercepts
    SOCAP             19.259      0.374     51.452      0.000
    CRIDEFSE          11.514      0.698     16.498      0.000
    CRIVICRISC        11.493      0.612     18.774      0.000
    SAFETY            13.179      0.570     23.133      0.000
    PHQ4               4.591      0.800      5.736      0.000
    EVCRIM2            0.378      0.020     18.901      0.000

 Variances
    INT1             137.641      6.364     21.629      0.000

 Residual Variances
    SOCAP             11.450      0.455     25.165      0.000
    CRIDEFSE           9.741      0.413     23.576      0.000
    CRIVICRISC         6.301      0.237     26.584      0.000
    SAFETY             3.788      0.169     22.413      0.000
    PHQ4               5.012      0.333     15.056      0.000
    EVCRIM2            0.326      0.014     23.429      0.000


STANDARDIZED MODEL RESULTS


STDYX Standardization

                                                    Two-Tailed
                    Estimate       S.E.  Est./S.E.    P-Value

 EVCRIM2  ON
    FEMALE            -0.003      0.004     -0.600      0.548
    AGE               -0.006      0.005     -1.247      0.212
    HIEDUC            -0.004      0.005     -0.740      0.459
    IINCOME           -0.014      0.006     -2.287      0.022
    UNEMPLOYED         0.010      0.008      1.139      0.255
    PARTNER           -0.010      0.005     -2.092      0.036

 CRIVICRI ON
    EVCRIM2            0.454      0.147      3.096      0.002
    CRIDEFSE          -0.124      0.031     -3.983      0.000
    SOCAP             -0.098      0.029     -3.400      0.001
    INT1              -0.293      0.144     -2.028      0.043
    FEMALE             0.125      0.025      4.977      0.000
    AGE               -0.126      0.028     -4.469      0.000
    HIEDUC            -0.061      0.024     -2.495      0.013
    IINCOME           -0.076      0.030     -2.564      0.010
    UNEMPLOYED         0.009      0.027      0.320      0.749
    PARTNER            0.127      0.027      4.773      0.000

 SOCAP    ON
    EVCRIM2           -0.035      0.023     -1.520      0.129
    FEMALE             0.042      0.024      1.711      0.087
    AGE                0.015      0.028      0.537      0.591
    HIEDUC             0.065      0.026      2.459      0.014
    IINCOME            0.071      0.029      2.409      0.016
    UNEMPLOYED        -0.075      0.035     -2.135      0.033
    PARTNER            0.063      0.026      2.437      0.015

 CRIDEFSE ON
    EVCRIM2            0.169      0.155      1.093      0.275
    SOCAP              0.084      0.031      2.730      0.006
    INT1              -0.204      0.151     -1.349      0.177
    FEMALE            -0.111      0.025     -4.340      0.000
    AGE               -0.271      0.026    -10.422      0.000
    HIEDUC            -0.043      0.024     -1.799      0.072
    IINCOME            0.078      0.028      2.804      0.005
    UNEMPLOYED        -0.016      0.040     -0.404      0.686
    PARTNER           -0.045      0.027     -1.662      0.097

 SAFETY   ON
    EVCRIM2           -0.019      0.123     -0.158      0.875
    CRIVICRISC        -0.489      0.023    -21.310      0.000
    SOCAP              0.101      0.027      3.696      0.000
    INT1              -0.050      0.122     -0.412      0.680
    CRIDEFSE           0.077      0.025      3.078      0.002
    FEMALE             0.041      0.022      1.836      0.066
    AGE                0.002      0.026      0.082      0.935
    HIEDUC             0.027      0.024      1.110      0.267
    IINCOME            0.060      0.031      1.956      0.050
    UNEMPLOYED         0.016      0.027      0.584      0.559
    PARTNER           -0.053      0.023     -2.320      0.020

 PHQ4     ON
    EVCRIM2            0.465      0.175      2.651      0.008
    SOCAP             -0.034      0.030     -1.165      0.244
    INT1              -0.373      0.164     -2.276      0.023
    CRIVICRISC         0.051      0.038      1.326      0.185
    CRIDEFSE          -0.044      0.027     -1.612      0.107
    SAFETY            -0.084      0.039     -2.167      0.030
    FEMALE             0.021      0.027      0.774      0.439
    HIEDUC            -0.009      0.026     -0.353      0.724
    AGE               -0.108      0.027     -3.950      0.000
    IINCOME           -0.150      0.036     -4.137      0.000
    UNEMPLOYED         0.153      0.070      2.172      0.030
    PARTNER           -0.022      0.030     -0.730      0.465

 EVCRIM2  WITH
    INT1               0.980      0.002    648.697      0.000

 SOCAP    WITH
    INT1               0.105      0.007     15.304      0.000

 Means
    INT1               0.588      0.015     38.455      0.000

 Intercepts
    SOCAP              5.607      0.166     33.846      0.000
    CRIDEFSE           3.481      0.207     16.779      0.000
    CRIVICRISC         4.319      0.231     18.724      0.000
    SAFETY             5.622      0.269     20.892      0.000
    PHQ4               1.925      0.345      5.581      0.000
    EVCRIM2            0.661      0.028     23.379      0.000

 Variances
    INT1               1.000      0.000    999.000    999.000

 Residual Variances
    SOCAP              0.970      0.010    100.698      0.000
    CRIDEFSE           0.890      0.015     58.946      0.000
    CRIVICRISC         0.890      0.016     57.017      0.000
    SAFETY             0.689      0.021     32.396      0.000
    PHQ4               0.881      0.024     36.377      0.000
    EVCRIM2            0.999      0.000   2999.982      0.000


STDY Standardization

                                                    Two-Tailed
                    Estimate       S.E.  Est./S.E.    P-Value

 EVCRIM2  ON
    FEMALE            -0.005      0.009     -0.600      0.548
    AGE                0.000      0.000     -1.247      0.212
    HIEDUC            -0.009      0.012     -0.740      0.459
    IINCOME           -0.006      0.003     -2.288      0.022
    UNEMPLOYED         0.049      0.043      1.144      0.253
    PARTNER           -0.020      0.010     -2.092      0.036

 CRIVICRI ON
    EVCRIM2            0.454      0.147      3.096      0.002
    CRIDEFSE          -0.124      0.031     -3.983      0.000
    SOCAP             -0.098      0.029     -3.400      0.001
    INT1              -0.293      0.144     -2.028      0.043
    FEMALE             0.250      0.050      4.977      0.000
    AGE               -0.007      0.001     -4.476      0.000
    HIEDUC            -0.132      0.053     -2.496      0.013
    IINCOME           -0.035      0.014     -2.566      0.010
    UNEMPLOYED         0.045      0.141      0.320      0.749
    PARTNER            0.255      0.053      4.773      0.000

 SOCAP    ON
    EVCRIM2           -0.035      0.023     -1.520      0.129
    FEMALE             0.083      0.049      1.711      0.087
    AGE                0.001      0.001      0.537      0.591
    HIEDUC             0.141      0.057      2.460      0.014
    IINCOME            0.032      0.013      2.411      0.016
    UNEMPLOYED        -0.386      0.178     -2.167      0.030
    PARTNER            0.126      0.052      2.437      0.015

 CRIDEFSE ON
    EVCRIM2            0.169      0.155      1.093      0.275
    SOCAP              0.084      0.031      2.730      0.006
    INT1              -0.204      0.151     -1.349      0.177
    FEMALE            -0.221      0.051     -4.340      0.000
    AGE               -0.014      0.001    -10.494      0.000
    HIEDUC            -0.093      0.052     -1.799      0.072
    IINCOME            0.035      0.013      2.806      0.005
    UNEMPLOYED        -0.083      0.205     -0.404      0.686
    PARTNER           -0.091      0.055     -1.662      0.097

 SAFETY   ON
    EVCRIM2           -0.019      0.123     -0.158      0.875
    CRIVICRISC        -0.489      0.023    -21.310      0.000
    SOCAP              0.101      0.027      3.696      0.000
    INT1              -0.050      0.122     -0.412      0.680
    CRIDEFSE           0.077      0.025      3.078      0.002
    FEMALE             0.083      0.045      1.836      0.066
    AGE                0.000      0.001      0.082      0.935
    HIEDUC             0.058      0.052      1.110      0.267
    IINCOME            0.027      0.014      1.957      0.050
    UNEMPLOYED         0.081      0.139      0.585      0.558
    PARTNER           -0.107      0.046     -2.320      0.020

 PHQ4     ON
    EVCRIM2            0.465      0.175      2.651      0.008
    SOCAP             -0.034      0.030     -1.165      0.244
    INT1              -0.373      0.164     -2.276      0.023
    CRIVICRISC         0.051      0.038      1.326      0.185
    CRIDEFSE          -0.044      0.027     -1.612      0.107
    SAFETY            -0.084      0.039     -2.167      0.030
    FEMALE             0.042      0.054      0.774      0.439
    HIEDUC            -0.020      0.057     -0.353      0.724
    AGE               -0.006      0.001     -3.955      0.000
    IINCOME           -0.069      0.017     -4.143      0.000
    UNEMPLOYED         0.789      0.358      2.204      0.028
    PARTNER           -0.044      0.061     -0.730      0.465

 EVCRIM2  WITH
    INT1               0.980      0.002    648.697      0.000

 SOCAP    WITH
    INT1               0.105      0.007     15.304      0.000

 Means
    INT1               0.588      0.015     38.455      0.000

 Intercepts
    SOCAP              5.607      0.166     33.846      0.000
    CRIDEFSE           3.481      0.207     16.779      0.000
    CRIVICRISC         4.319      0.231     18.724      0.000
    SAFETY             5.622      0.269     20.892      0.000
    PHQ4               1.925      0.345      5.581      0.000
    EVCRIM2            0.661      0.028     23.379      0.000

 Variances
    INT1               1.000      0.000    999.000    999.000

 Residual Variances
    SOCAP              0.970      0.010    100.698      0.000
    CRIDEFSE           0.890      0.015     58.946      0.000
    CRIVICRISC         0.890      0.016     57.017      0.000
    SAFETY             0.689      0.021     32.396      0.000
    PHQ4               0.881      0.024     36.377      0.000
    EVCRIM2            0.999      0.000   2999.982      0.000


STD Standardization

                                                    Two-Tailed
                    Estimate       S.E.  Est./S.E.    P-Value

 EVCRIM2  ON
    FEMALE            -0.003      0.005     -0.600      0.548
    AGE                0.000      0.000     -1.243      0.214
    HIEDUC            -0.005      0.007     -0.738      0.460
    IINCOME           -0.004      0.002     -2.291      0.022
    UNEMPLOYED         0.028      0.025      1.144      0.253
    PARTNER           -0.012      0.006     -2.081      0.037

 CRIVICRI ON
    EVCRIM2            2.115      0.685      3.087      0.002
    CRIDEFSE          -0.100      0.025     -4.030      0.000
    SOCAP             -0.076      0.023     -3.382      0.001
    INT1              -0.066      0.033     -2.031      0.042
    FEMALE             0.665      0.134      4.962      0.000
    AGE               -0.018      0.004     -4.435      0.000
    HIEDUC            -0.351      0.140     -2.497      0.013
    IINCOME           -0.093      0.036     -2.554      0.011
    UNEMPLOYED         0.120      0.374      0.320      0.749
    PARTNER            0.678      0.143      4.736      0.000

 SOCAP    ON
    EVCRIM2           -0.211      0.139     -1.520      0.129
    FEMALE             0.287      0.168      1.707      0.088
    AGE                0.003      0.005      0.537      0.591
    HIEDUC             0.484      0.198      2.442      0.015
    IINCOME            0.111      0.046      2.416      0.016
    UNEMPLOYED        -1.326      0.618     -2.147      0.032
    PARTNER            0.433      0.178      2.431      0.015

 CRIDEFSE ON
    EVCRIM2            0.980      0.896      1.093      0.274
    SOCAP              0.081      0.030      2.738      0.006
    INT1              -0.057      0.043     -1.350      0.177
    FEMALE            -0.732      0.168     -4.355      0.000
    AGE               -0.048      0.005     -9.816      0.000
    HIEDUC            -0.307      0.172     -1.783      0.075
    IINCOME            0.117      0.042      2.816      0.005
    UNEMPLOYED        -0.275      0.680     -0.404      0.686
    PARTNER           -0.300      0.180     -1.665      0.096

 SAFETY   ON
    EVCRIM2           -0.080      0.506     -0.158      0.875
    CRIVICRISC        -0.431      0.023    -19.141      0.000
    SOCAP              0.069      0.019      3.684      0.000
    INT1              -0.010      0.024     -0.412      0.680
    CRIDEFSE           0.055      0.018      3.104      0.002
    FEMALE             0.194      0.106      1.823      0.068
    AGE                0.000      0.003      0.081      0.935
    HIEDUC             0.136      0.124      1.101      0.271
    IINCOME            0.064      0.033      1.966      0.049
    UNEMPLOYED         0.190      0.326      0.585      0.559
    PARTNER           -0.251      0.109     -2.294      0.022

 PHQ4     ON
    EVCRIM2            1.940      0.709      2.735      0.006
    SOCAP             -0.024      0.021     -1.153      0.249
    INT1              -0.076      0.032     -2.334      0.020
    CRIVICRISC         0.046      0.035      1.301      0.193
    CRIDEFSE          -0.031      0.020     -1.605      0.109
    SAFETY            -0.086      0.039     -2.221      0.026
    FEMALE             0.099      0.128      0.779      0.436
    HIEDUC            -0.048      0.137     -0.350      0.726
    AGE               -0.014      0.004     -3.748      0.000
    IINCOME           -0.163      0.038     -4.263      0.000
    UNEMPLOYED         1.881      0.900      2.091      0.037
    PARTNER           -0.106      0.143     -0.737      0.461

 EVCRIM2  WITH
    INT1               6.568      0.285     23.041      0.000

 SOCAP    WITH
    INT1               4.183      0.331     12.647      0.000

 Means
    INT1               6.904      0.275     25.147      0.000

 Intercepts
    SOCAP             19.259      0.374     51.452      0.000
    CRIDEFSE          11.514      0.698     16.498      0.000
    CRIVICRISC        11.493      0.612     18.774      0.000
    SAFETY            13.179      0.570     23.133      0.000
    PHQ4               4.591      0.800      5.736      0.000
    EVCRIM2            0.378      0.020     18.901      0.000

 Variances
    INT1             137.641      6.364     21.629      0.000

 Residual Variances
    SOCAP             11.450      0.455     25.165      0.000
    CRIDEFSE           9.741      0.413     23.576      0.000
    CRIVICRISC         6.301      0.237     26.584      0.000
    SAFETY             3.788      0.169     22.413      0.000
    PHQ4               5.012      0.333     15.056      0.000
    EVCRIM2            0.326      0.014     23.429      0.000


R-SQUARE

    Observed                                        Two-Tailed
    Variable        Estimate       S.E.  Est./S.E.    P-Value

    SOCAP              0.030      0.010      3.064      0.002
    CRIDEFSE           0.110      0.015      7.256      0.000
    CRIVICRI           0.110      0.016      7.064      0.000
    SAFETY             0.311      0.021     14.600      0.000
    PHQ4               0.119      0.024      4.924      0.000
    EVCRIM2            0.001      0.000      1.717      0.086


QUALITY OF NUMERICAL RESULTS

     Condition Number for the Information Matrix              0.314E-08
       (ratio of smallest to largest eigenvalue)


TOTAL, TOTAL INDIRECT, SPECIFIC INDIRECT, AND DIRECT EFFECTS


                                                    Two-Tailed
                    Estimate       S.E.  Est./S.E.    P-Value

Effects from EVCRIM2 to PHQ4

  Total                2.086      0.704      2.963      0.003
  Total indirect       0.146      0.110      1.334      0.182

  Specific indirect

    PHQ4
    SOCAP
    EVCRIM2            0.005      0.006      0.902      0.367

    PHQ4
    CRIDEFSE
    EVCRIM2           -0.031      0.036     -0.845      0.398

    PHQ4
    CRIVICRI
    EVCRIM2            0.096      0.081      1.190      0.234

    PHQ4
    SAFETY
    EVCRIM2            0.007      0.044      0.157      0.875

    PHQ4
    CRIDEFSE
    SOCAP
    EVCRIM2            0.001      0.001      1.013      0.311

    PHQ4
    CRIVICRI
    SOCAP
    EVCRIM2            0.001      0.001      0.962      0.336

    PHQ4
    CRIVICRI
    CRIDEFSE
    EVCRIM2           -0.004      0.005     -0.844      0.399

    PHQ4
    SAFETY
    SOCAP
    EVCRIM2            0.001      0.001      1.171      0.242

    PHQ4
    SAFETY
    CRIDEFSE
    EVCRIM2           -0.005      0.005     -0.894      0.371

    PHQ4
    SAFETY
    CRIVICRI
    EVCRIM2            0.078      0.044      1.779      0.075

    PHQ4
    CRIVICRI
    CRIDEFSE
    SOCAP
    EVCRIM2            0.000      0.000      0.927      0.354

    PHQ4
    SAFETY
    CRIDEFSE
    SOCAP
    EVCRIM2            0.000      0.000      1.059      0.289

    PHQ4
    SAFETY
    CRIVICRI
    SOCAP
    EVCRIM2            0.001      0.001      1.134      0.257

    PHQ4
    SAFETY
    CRIVICRI
    CRIDEFSE
    EVCRIM2           -0.004      0.004     -0.937      0.349

    PHQ4
    SAFETY
    CRIVICRI
    CRIDEFSE
    SOCAP
    EVCRIM2            0.000      0.000      1.083      0.279

  Direct
    PHQ4
    EVCRIM2            1.940      0.709      2.735      0.006


Effects from SOCAP to PHQ4

  Total               -0.040      0.020     -1.965      0.049
  Total indirect      -0.016      0.004     -3.563      0.000

  Specific indirect

    PHQ4
    CRIDEFSE
    SOCAP             -0.003      0.002     -1.371      0.170

    PHQ4
    CRIVICRI
    SOCAP             -0.003      0.003     -1.206      0.228

    PHQ4
    SAFETY
    SOCAP             -0.006      0.003     -1.912      0.056

    PHQ4
    CRIVICRI
    CRIDEFSE
    SOCAP              0.000      0.000     -1.127      0.260

    PHQ4
    SAFETY
    CRIDEFSE
    SOCAP              0.000      0.000     -1.533      0.125

    PHQ4
    SAFETY
    CRIVICRI
    SOCAP             -0.003      0.002     -1.842      0.065

    PHQ4
    SAFETY
    CRIVICRI
    CRIDEFSE
    SOCAP              0.000      0.000     -1.606      0.108

  Direct
    PHQ4
    SOCAP             -0.024      0.021     -1.153      0.249


Effects from EVCRIM2 to SAFETY

  Total               -0.918      0.605     -1.518      0.129
  Total indirect      -0.839      0.310     -2.704      0.007

  Specific indirect

    SAFETY
    SOCAP
    EVCRIM2           -0.014      0.010     -1.415      0.157

    SAFETY
    CRIDEFSE
    EVCRIM2            0.054      0.054      0.998      0.318

    SAFETY
    CRIVICRI
    EVCRIM2           -0.911      0.293     -3.111      0.002

    SAFETY
    CRIDEFSE
    SOCAP
    EVCRIM2           -0.001      0.001     -1.225      0.221

    SAFETY
    CRIVICRI
    SOCAP
    EVCRIM2           -0.007      0.005     -1.356      0.175

    SAFETY
    CRIVICRI
    CRIDEFSE
    EVCRIM2            0.042      0.040      1.057      0.290

    SAFETY
    CRIVICRI
    CRIDEFSE
    SOCAP
    EVCRIM2           -0.001      0.001     -1.258      0.209

  Direct
    SAFETY
    EVCRIM2           -0.080      0.506     -0.158      0.875


Effects from SOCAP to SAFETY

  Total                0.109      0.020      5.350      0.000
  Total indirect       0.041      0.010      3.946      0.000

  Specific indirect

    SAFETY
    CRIDEFSE
    SOCAP              0.004      0.002      2.079      0.038

    SAFETY
    CRIVICRI
    SOCAP              0.033      0.010      3.306      0.001

    SAFETY
    CRIVICRI
    CRIDEFSE
    SOCAP              0.003      0.002      2.247      0.025

  Direct
    SAFETY
    SOCAP              0.069      0.019      3.684      0.000


Effects from SOCAP to CRIVICRI

  Total               -0.084      0.022     -3.751      0.000
  Total indirect      -0.008      0.004     -2.287      0.022

  Specific indirect

    CRIVICRI
    CRIDEFSE
    SOCAP             -0.008      0.004     -2.287      0.022

  Direct
    CRIVICRI
    SOCAP             -0.076      0.023     -3.382      0.001


STANDARDIZED TOTAL, TOTAL INDIRECT, SPECIFIC INDIRECT, AND DIRECT EFFECTS


STDYX Standardization

                                                    Two-Tailed
                    Estimate       S.E.  Est./S.E.    P-Value

Effects from EVCRIM2 to PHQ4

  Total                0.500      0.174      2.874      0.004
  Total indirect       0.035      0.026      1.349      0.177

  Specific indirect

    PHQ4
    SOCAP
    EVCRIM2            0.001      0.001      0.908      0.364

    PHQ4
    CRIDEFSE
    EVCRIM2           -0.007      0.009     -0.845      0.398

    PHQ4
    CRIVICRI
    EVCRIM2            0.023      0.019      1.211      0.226

    PHQ4
    SAFETY
    EVCRIM2            0.002      0.010      0.158      0.875

    PHQ4
    CRIDEFSE
    SOCAP
    EVCRIM2            0.000      0.000      1.018      0.309

    PHQ4
    CRIVICRI
    SOCAP
    EVCRIM2            0.000      0.000      0.974      0.330

    PHQ4
    CRIVICRI
    CRIDEFSE
    EVCRIM2           -0.001      0.001     -0.849      0.396

    PHQ4
    SAFETY
    SOCAP
    EVCRIM2            0.000      0.000      1.161      0.246

    PHQ4
    SAFETY
    CRIDEFSE
    EVCRIM2           -0.001      0.001     -0.886      0.375

    PHQ4
    SAFETY
    CRIVICRI
    EVCRIM2            0.019      0.011      1.741      0.082

    PHQ4
    CRIVICRI
    CRIDEFSE
    SOCAP
    EVCRIM2            0.000      0.000      0.938      0.348

    PHQ4
    SAFETY
    CRIDEFSE
    SOCAP
    EVCRIM2            0.000      0.000      1.052      0.293

    PHQ4
    SAFETY
    CRIVICRI
    SOCAP
    EVCRIM2            0.000      0.000      1.127      0.260

    PHQ4
    SAFETY
    CRIVICRI
    CRIDEFSE
    EVCRIM2           -0.001      0.001     -0.929      0.353

    PHQ4
    SAFETY
    CRIVICRI
    CRIDEFSE
    SOCAP
    EVCRIM2            0.000      0.000      1.076      0.282

  Direct
    PHQ4
    EVCRIM2            0.465      0.175      2.651      0.008


Effects from SOCAP to PHQ4

  Total               -0.057      0.029     -2.001      0.045
  Total indirect      -0.023      0.006     -3.539      0.000

  Specific indirect

    PHQ4
    CRIDEFSE
    SOCAP             -0.004      0.003     -1.375      0.169

    PHQ4
    CRIVICRI
    SOCAP             -0.005      0.004     -1.229      0.219

    PHQ4
    SAFETY
    SOCAP             -0.008      0.005     -1.865      0.062

    PHQ4
    CRIVICRI
    CRIDEFSE
    SOCAP             -0.001      0.000     -1.146      0.252

    PHQ4
    SAFETY
    CRIDEFSE
    SOCAP             -0.001      0.000     -1.509      0.131

    PHQ4
    SAFETY
    CRIVICRI
    SOCAP             -0.004      0.002     -1.805      0.071

    PHQ4
    SAFETY
    CRIVICRI
    CRIDEFSE
    SOCAP              0.000      0.000     -1.583      0.113

  Direct
    PHQ4
    SOCAP             -0.034      0.030     -1.165      0.244


Effects from EVCRIM2 to SAFETY

  Total               -0.224      0.147     -1.521      0.128
  Total indirect      -0.204      0.075     -2.711      0.007

  Specific indirect

    SAFETY
    SOCAP
    EVCRIM2           -0.004      0.002     -1.415      0.157

    SAFETY
    CRIDEFSE
    EVCRIM2            0.013      0.013      0.995      0.320

    SAFETY
    CRIVICRI
    EVCRIM2           -0.222      0.071     -3.111      0.002

    SAFETY
    CRIDEFSE
    SOCAP
    EVCRIM2            0.000      0.000     -1.225      0.221

    SAFETY
    CRIVICRI
    SOCAP
    EVCRIM2           -0.002      0.001     -1.358      0.175

    SAFETY
    CRIVICRI
    CRIDEFSE
    EVCRIM2            0.010      0.010      1.053      0.292

    SAFETY
    CRIVICRI
    CRIDEFSE
    SOCAP
    EVCRIM2            0.000      0.000     -1.258      0.208

  Direct
    SAFETY
    EVCRIM2           -0.019      0.123     -0.158      0.875


Effects from SOCAP to SAFETY

  Total                0.160      0.030      5.430      0.000
  Total indirect       0.060      0.015      4.008      0.000

  Specific indirect

    SAFETY
    CRIDEFSE
    SOCAP              0.007      0.003      2.083      0.037

    SAFETY
    CRIVICRI
    SOCAP              0.048      0.014      3.345      0.001

    SAFETY
    CRIVICRI
    CRIDEFSE
    SOCAP              0.005      0.002      2.260      0.024

  Direct
    SAFETY
    SOCAP              0.101      0.027      3.696      0.000


Effects from SOCAP to CRIVICRI

  Total               -0.109      0.029     -3.776      0.000
  Total indirect      -0.010      0.005     -2.292      0.022

  Specific indirect

    CRIVICRI
    CRIDEFSE
    SOCAP             -0.010      0.005     -2.292      0.022

  Direct
    CRIVICRI
    SOCAP             -0.098      0.029     -3.400      0.001


STDY Standardization

                                                    Two-Tailed
                    Estimate       S.E.  Est./S.E.    P-Value

Effects from EVCRIM2 to PHQ4

  Total                0.500      0.174      2.874      0.004
  Total indirect       0.035      0.026      1.349      0.177

  Specific indirect

    PHQ4
    SOCAP
    EVCRIM2            0.001      0.001      0.908      0.364

    PHQ4
    CRIDEFSE
    EVCRIM2           -0.007      0.009     -0.845      0.398

    PHQ4
    CRIVICRI
    EVCRIM2            0.023      0.019      1.211      0.226

    PHQ4
    SAFETY
    EVCRIM2            0.002      0.010      0.158      0.875

    PHQ4
    CRIDEFSE
    SOCAP
    EVCRIM2            0.000      0.000      1.018      0.309

    PHQ4
    CRIVICRI
    SOCAP
    EVCRIM2            0.000      0.000      0.974      0.330

    PHQ4
    CRIVICRI
    CRIDEFSE
    EVCRIM2           -0.001      0.001     -0.849      0.396

    PHQ4
    SAFETY
    SOCAP
    EVCRIM2            0.000      0.000      1.161      0.246

    PHQ4
    SAFETY
    CRIDEFSE
    EVCRIM2           -0.001      0.001     -0.886      0.375

    PHQ4
    SAFETY
    CRIVICRI
    EVCRIM2            0.019      0.011      1.741      0.082

    PHQ4
    CRIVICRI
    CRIDEFSE
    SOCAP
    EVCRIM2            0.000      0.000      0.938      0.348

    PHQ4
    SAFETY
    CRIDEFSE
    SOCAP
    EVCRIM2            0.000      0.000      1.052      0.293

    PHQ4
    SAFETY
    CRIVICRI
    SOCAP
    EVCRIM2            0.000      0.000      1.127      0.260

    PHQ4
    SAFETY
    CRIVICRI
    CRIDEFSE
    EVCRIM2           -0.001      0.001     -0.929      0.353

    PHQ4
    SAFETY
    CRIVICRI
    CRIDEFSE
    SOCAP
    EVCRIM2            0.000      0.000      1.076      0.282

  Direct
    PHQ4
    EVCRIM2            0.465      0.175      2.651      0.008


Effects from SOCAP to PHQ4

  Total               -0.057      0.029     -2.001      0.045
  Total indirect      -0.023      0.006     -3.539      0.000

  Specific indirect

    PHQ4
    CRIDEFSE
    SOCAP             -0.004      0.003     -1.375      0.169

    PHQ4
    CRIVICRI
    SOCAP             -0.005      0.004     -1.229      0.219

    PHQ4
    SAFETY
    SOCAP             -0.008      0.005     -1.865      0.062

    PHQ4
    CRIVICRI
    CRIDEFSE
    SOCAP             -0.001      0.000     -1.146      0.252

    PHQ4
    SAFETY
    CRIDEFSE
    SOCAP             -0.001      0.000     -1.509      0.131

    PHQ4
    SAFETY
    CRIVICRI
    SOCAP             -0.004      0.002     -1.805      0.071

    PHQ4
    SAFETY
    CRIVICRI
    CRIDEFSE
    SOCAP              0.000      0.000     -1.583      0.113

  Direct
    PHQ4
    SOCAP             -0.034      0.030     -1.165      0.244


Effects from EVCRIM2 to SAFETY

  Total               -0.224      0.147     -1.521      0.128
  Total indirect      -0.204      0.075     -2.711      0.007

  Specific indirect

    SAFETY
    SOCAP
    EVCRIM2           -0.004      0.002     -1.415      0.157

    SAFETY
    CRIDEFSE
    EVCRIM2            0.013      0.013      0.995      0.320

    SAFETY
    CRIVICRI
    EVCRIM2           -0.222      0.071     -3.111      0.002

    SAFETY
    CRIDEFSE
    SOCAP
    EVCRIM2            0.000      0.000     -1.225      0.221

    SAFETY
    CRIVICRI
    SOCAP
    EVCRIM2           -0.002      0.001     -1.358      0.175

    SAFETY
    CRIVICRI
    CRIDEFSE
    EVCRIM2            0.010      0.010      1.053      0.292

    SAFETY
    CRIVICRI
    CRIDEFSE
    SOCAP
    EVCRIM2            0.000      0.000     -1.258      0.208

  Direct
    SAFETY
    EVCRIM2           -0.019      0.123     -0.158      0.875


Effects from SOCAP to SAFETY

  Total                0.160      0.030      5.430      0.000
  Total indirect       0.060      0.015      4.008      0.000

  Specific indirect

    SAFETY
    CRIDEFSE
    SOCAP              0.007      0.003      2.083      0.037

    SAFETY
    CRIVICRI
    SOCAP              0.048      0.014      3.345      0.001

    SAFETY
    CRIVICRI
    CRIDEFSE
    SOCAP              0.005      0.002      2.260      0.024

  Direct
    SAFETY
    SOCAP              0.101      0.027      3.696      0.000


Effects from SOCAP to CRIVICRI

  Total               -0.109      0.029     -3.776      0.000
  Total indirect      -0.010      0.005     -2.292      0.022

  Specific indirect

    CRIVICRI
    CRIDEFSE
    SOCAP             -0.010      0.005     -2.292      0.022

  Direct
    CRIVICRI
    SOCAP             -0.098      0.029     -3.400      0.001


STD Standardization

                                                    Two-Tailed
                    Estimate       S.E.  Est./S.E.    P-Value

Effects from EVCRIM2 to PHQ4

  Total                2.086      0.704      2.963      0.003
  Total indirect       0.146      0.110      1.334      0.182

  Specific indirect

    PHQ4
    SOCAP
    EVCRIM2            0.005      0.006      0.902      0.367

    PHQ4
    CRIDEFSE
    EVCRIM2           -0.031      0.036     -0.845      0.398

    PHQ4
    CRIVICRI
    EVCRIM2            0.096      0.081      1.190      0.234

    PHQ4
    SAFETY
    EVCRIM2            0.007      0.044      0.157      0.875

    PHQ4
    CRIDEFSE
    SOCAP
    EVCRIM2            0.001      0.001      1.013      0.311

    PHQ4
    CRIVICRI
    SOCAP
    EVCRIM2            0.001      0.001      0.962      0.336

    PHQ4
    CRIVICRI
    CRIDEFSE
    EVCRIM2           -0.004      0.005     -0.844      0.399

    PHQ4
    SAFETY
    SOCAP
    EVCRIM2            0.001      0.001      1.171      0.242

    PHQ4
    SAFETY
    CRIDEFSE
    EVCRIM2           -0.005      0.005     -0.894      0.371

    PHQ4
    SAFETY
    CRIVICRI
    EVCRIM2            0.078      0.044      1.779      0.075

    PHQ4
    CRIVICRI
    CRIDEFSE
    SOCAP
    EVCRIM2            0.000      0.000      0.927      0.354

    PHQ4
    SAFETY
    CRIDEFSE
    SOCAP
    EVCRIM2            0.000      0.000      1.059      0.289

    PHQ4
    SAFETY
    CRIVICRI
    SOCAP
    EVCRIM2            0.001      0.001      1.134      0.257

    PHQ4
    SAFETY
    CRIVICRI
    CRIDEFSE
    EVCRIM2           -0.004      0.004     -0.937      0.349

    PHQ4
    SAFETY
    CRIVICRI
    CRIDEFSE
    SOCAP
    EVCRIM2            0.000      0.000      1.083      0.279

  Direct
    PHQ4
    EVCRIM2            1.940      0.709      2.735      0.006


Effects from SOCAP to PHQ4

  Total               -0.040      0.020     -1.965      0.049
  Total indirect      -0.016      0.004     -3.563      0.000

  Specific indirect

    PHQ4
    CRIDEFSE
    SOCAP             -0.003      0.002     -1.371      0.170

    PHQ4
    CRIVICRI
    SOCAP             -0.003      0.003     -1.206      0.228

    PHQ4
    SAFETY
    SOCAP             -0.006      0.003     -1.912      0.056

    PHQ4
    CRIVICRI
    CRIDEFSE
    SOCAP              0.000      0.000     -1.127      0.260

    PHQ4
    SAFETY
    CRIDEFSE
    SOCAP              0.000      0.000     -1.533      0.125

    PHQ4
    SAFETY
    CRIVICRI
    SOCAP             -0.003      0.002     -1.842      0.065

    PHQ4
    SAFETY
    CRIVICRI
    CRIDEFSE
    SOCAP              0.000      0.000     -1.606      0.108

  Direct
    PHQ4
    SOCAP             -0.024      0.021     -1.153      0.249


Effects from EVCRIM2 to SAFETY

  Total               -0.918      0.605     -1.518      0.129
  Total indirect      -0.839      0.310     -2.704      0.007

  Specific indirect

    SAFETY
    SOCAP
    EVCRIM2           -0.014      0.010     -1.415      0.157

    SAFETY
    CRIDEFSE
    EVCRIM2            0.054      0.054      0.998      0.318

    SAFETY
    CRIVICRI
    EVCRIM2           -0.911      0.293     -3.111      0.002

    SAFETY
    CRIDEFSE
    SOCAP
    EVCRIM2           -0.001      0.001     -1.225      0.221

    SAFETY
    CRIVICRI
    SOCAP
    EVCRIM2           -0.007      0.005     -1.356      0.175

    SAFETY
    CRIVICRI
    CRIDEFSE
    EVCRIM2            0.042      0.040      1.057      0.290

    SAFETY
    CRIVICRI
    CRIDEFSE
    SOCAP
    EVCRIM2           -0.001      0.001     -1.258      0.209

  Direct
    SAFETY
    EVCRIM2           -0.080      0.506     -0.158      0.875


Effects from SOCAP to SAFETY

  Total                0.109      0.020      5.350      0.000
  Total indirect       0.041      0.010      3.946      0.000

  Specific indirect

    SAFETY
    CRIDEFSE
    SOCAP              0.004      0.002      2.079      0.038

    SAFETY
    CRIVICRI
    SOCAP              0.033      0.010      3.306      0.001

    SAFETY
    CRIVICRI
    CRIDEFSE
    SOCAP              0.003      0.002      2.247      0.025

  Direct
    SAFETY
    SOCAP              0.069      0.019      3.684      0.000


Effects from SOCAP to CRIVICRI

  Total               -0.084      0.022     -3.751      0.000
  Total indirect      -0.008      0.004     -2.287      0.022

  Specific indirect

    CRIVICRI
    CRIDEFSE
    SOCAP             -0.008      0.004     -2.287      0.022

  Direct
    CRIVICRI
    SOCAP             -0.076      0.023     -3.382      0.001


MODEL MODIFICATION INDICES

Minimum M.I. value for printing the modification index    10.000

                                   M.I.     E.P.C.  Std E.P.C.  StdYX E.P.C.

WITH Statements

HIEDUC   WITH INT1                15.005     0.435      0.435        0.081


DIAGRAM INFORMATION

  Use View Diagram under the Diagram menu in the Mplus Editor to view the diagram.
  If running Mplus from the Mplus Diagrammer, the diagram opens automatically.

  Diagram output
    c:\mplusdat\interkommplusspperev3091220.dgm

     Beginning Time:  16:43:00
        Ending Time:  16:43:01
       Elapsed Time:  00:00:01
